# Supplementary material for: Osthole Activates FGF21 Expression by Mediating Activation of ATF4 in Human Hepatocyte HepG2 Cells
Source: Int J Mol Sci. 2026 Jan 19;27(2):1003. doi: 10.3390/ijms27021003 (PMC12842164; doi:10.3390/ijms27021003)
Supplement: Supplementary file 1 [file ijms-27-01003-s001.zip]

Archive with 1 entries (1 files):
- ijms-4073883-supplementary.pdf
